# Supplementary material for: Emerging Phage Resistance in Pseudomonas aeruginosa PAO1 Is Accompanied by an Enhanced Heterogeneity and Reduced Virulence
Source: Viruses. 2021 Jul 10;13(7):1332. doi: 10.3390/v13071332 (PMC8310095; doi:10.3390/v13071332)
Supplement: Supplementary file 1 [file viruses-13-01332-s001.zip]

Archive with 3 entries (3 files):
- Table S1 phage typing Viruses.xlsx
- Table S2 clones characteristics.xlsx
- viruses-1278057-Supplementary.pdf
